# Supplementary material for: Physiological and Transcriptome Responses of Pinus massoniana Seedlings Inoculated by Various Ecotypes of the Ectomycorrhizal Fungus Cenococcum geophilum during the Early Stage of Drought Stress
Source: J Fungi (Basel). 2024 Jan 15;10(1):71. doi: 10.3390/jof10010071 (PMC10817269; doi:10.3390/jof10010071)
Supplement: Supplementary file 1 [file jof-10-00071-s001.zip]

Archive with 1 entries (1 files):
- jof-2787381-supplementary.pdf
